# Supplementary material for: The Impact of a Precision-Based Exercise Intervention in Childhood Hematological Malignancies Evaluated by an Adapted Yo-Yo Intermittent Recovery Test
Source: Cancers (Basel). 2022 Feb 25;14(5):1187. doi: 10.3390/cancers14051187 (PMC8909675; doi:10.3390/cancers14051187)
Supplement: Supplementary file 1 [file cancers-14-01187-s001.zip]

Archive with 1 entries (1 files):
- cancers-1580978-supplementary.xlsx
