# Supplementary material for: The Impact of a Precision-Based Exercise Intervention in Childhood Hematological Malignancies Evaluated by an Adapted Yo-Yo Intermittent Recovery Test
Source: Cancers (Basel). 2022 Feb 25;14(5):1187. doi: 10.3390/cancers14051187 (PMC8909675; doi:10.3390/cancers14051187)
Supplement: Supplementary file 1 [file cancers-14-01187-s001.zip › cancers-1580978-supplementary.xlsx]

## Sheet: Foglio1
Table S1. Yo-Yo Adpated Test Protocol
speed, (km/h)	num shuttle (n)	distance (m)	20 m at correspondant speed (sec)
3	1	40	24
4	1	80	18
4.5	1	120	16
4.5	2	160	16
5	1	200	14.4
5	2	240	14.4
5	3	280	14.4
5.5	1	320	13.1
5.5	2	360	13.1
5.5	3	400	13.1
5.5	4	440	13.1
6	1	480	12
6	2	520	12
6	3	560	12
6	4	600	12
6	5	640	12
6	6	680	12
6	7	720	12
6	8	760	12
6.5	1	800	11.1
6.5	2	840	11.1
6.5	3	880	11.1
6.5	4	920	11.1
6.5	5	960	11.1
6.5	6	1000	11.1
6.5	7	1040	11.1
6.5	8	1080	11.1
7	1	1120	10.3
7	2	1160	10.3
7	3	1200	10.3
7	4	1240	10.3
7	5	1280	10.3
7	6	1320	10.3
7	7	1360	10.3
7	8	1400	10.3
7.5	1	1440	9.6
7.5	2	1480	9.6
7.5	3	1520	9.6
7.5	4	1560	9.6
7.5	5	1600	9.6
7.5	6	1640	9.6
7.5	7	1680	9.6
7.5	8	1720	9.6
8	1	1760	9
8	2	1800	9
8	3	1840	9
8	4	1880	9
8	5	1920	9
8	6	1960	9
8	7	2000	9
8	8	2040	9
